# Supplementary material for: Bacterial Diversity Associated With the Rhizosphere and Endosphere of Two Halophytes: Glaux maritima and Salicornia europaea
Source: Front Microbiol. 2018 Nov 28;9:2878. doi: 10.3389/fmicb.2018.02878 (PMC6282094; doi:10.3389/fmicb.2018.02878)
Supplement: Supplementary file 2 [file Table_2.XLSX]

## Sheet: TableS2
	Table S2. Relative abundances (% of total good-quality sequences) of all phyla in each sample across the two different halophytes.
	The more dominant phyla (> 10% of high-quality sequences) and sub-dominant phyla (> 1% of high-quality sequences)
	are shaded green and red, respectively.
	Phylum	Bl (GM)	Rh (GM)	Re (GM)	Bl (SE)	Rh (SE)	Re (SE)
	Proteobacteria	47.7592	47.3436	47.5617	42.2459	55.4387	59.5981
	Bacteroidetes	18.596	20.9393	17.1624	14.4894	16.6242	15.8187
	Actinobacteria	4.58206	4.70719	27.2252	2.67107	4.50855	3.12525
	Planctomycetes	8.03148	8.87246	3.68929	3.93299	5.41896	4.79418
	Chloroflexi	5.98796	3.84348	1.16957	2.59756	2.79851	2.61936
	Acidobacteria	5.14279	4.02325	0.942242	2.01464	1.27282	1.35049
	Verrucomicrobia	2.50519	2.79599	0.770626	1.03522	2.86417	1.60231
	Deferribacteres	0.893323	0.762779	0.0823184	8.02233	0.431415	1.06521
	Latescibacteria	0.514501	0.331221	0.00871302	4.34732	2.46444	1.7413
	Parcubacteria	0.400531	0.424983	0.0380942	2.83449	0.802536	0.554568
	Fibrobacteres	0.312251	0.166192	0.00130871	3.15592	0.137484	0.187998
	Ignavibacteriae	0.270373	0.331843	0.000875964	2.98127	0.34084	0.442091
	Cyanobacteria	0.846266	0.319076	0.0172758	0.449755	1.13919	1.2503
	Chlamydiae	0.370359	1.12592	0.1174	0.964987	0.954783	1.54137
	Spirochaetae	0.0774534	0.144128	0.0374544	2.60552	0.800892	1.18818
	Gemmatimonadetes	0.589348	0.402457	0.00920544	0.623691	0.113922	0.125028
	Firmicutes	0.432116	0.323293	0.717757	0.262432	0.610186	0.492966
	Nitrospirae	0.373388	0.475288	0.0116899	0.561209	0.0196591	0.000309884
	Chlorobi	0.327271	0.406627	0.026732	0.211509	0.155542	0.0842295
	RBG-1 (Zixibacteria)	0.287111	0.16996	0.00237076	0.830973	0.284685	0.203868
	SBR1093	0.284249	0.319673	0.0323679	0.168118	0.0264356	0.0194157
	TM6 (Dependentiae)	0.237397	0.292899	0.0654892	0.401263	0.113026	0.20763
	Gracilibacteria	0.193013	0.17626	0.0323461	0.29846	0.883105	0.253708
	Tectomicrobia	0.123096	0.0577528	0.000731775	0	0	0
	Peregrinibacteria	0.108473	0.358636	0.0174644	0.102564	0.153605	0.362206
	Saccharibacteria	0.0982965	0.187395	0.151567	0.498257	0.164942	0.0936813
	Omnitrophica	0.0939659	0.0577453	0.00809793	0.0353252	0.0013774	0.0294931
	Hydrogenedentes	0.0713827	0.129524	0.00956298	0.510662	0.37379	0.352823
	Microgenomates	0.0673219	0.122713	0.00974352	0.128307	0.0447886	0.0616734
	Elusimicrobia	0.0660887	0.0233553	0	0.0068932	0.000688698	0.0024745
	Deinococcus-Thermus	0.0564536	0.0667622	0	0.286634	0.420509	0.0626505
	Nitrospinae	0.0435645	0.0103358	0.00072997	0.000345925	0	0
	FCPU426	0.0416934	0.00311511	0.0493067	0.0315493	0	0.0023697
	WS6	0.0391583	0.0977363	0.0166982	0.0924338	0.394523	0.512336
	WS2	0.0381104	0.0626504	0.00172008	0.0346681	0.0552897	0.0557644
	Poribacteria	0.0267701	0	0	0	0	0
	BRC1	0.02297	0.0629417	0.00050335	0.0386953	0.05135	0.0850491
	Lentisphaerae	0.0147615	0.00353636	0.00060402	0.0916185	0.0262613	0.0408307
	Armatimonadetes	0.0135398	0.0158485	0.0087583	0.0142468	0.00467858	0.0134573
	SR1 (Absconditabacteria)	0.0118293	0.00493224	0	0.00461679	0.0552039	0.00421193
	WA-aaa01f12	0.0101256	0.0149948	0.00208267	0	0	0.00131028
	WWE3	0.00986324	0.014433	0	0.018792	0.0138109	0.00595691
	Woesearchaeota (DHVEG-6)	0.0087558	0.000478771	0	0.111013	0.00165287	0.00472644
	Fusobacteria	0.00425975	0	0	0.000345925	0	0.00165271
	Tenericutes	0.0036372	0.000400994	0	0.0023558	0.00403802	0.00433838
	Candidatus Berkelbacteria	0.00325623	0.00252573	0	0.0154457	0.0024665	0.00196542
	Marinimicrobia (SAR406 clade)	0.00282394	0	0	0.117861	0.00123966	0.00736592
	PAUC34f	0.00246964	0	0	0.0208891	0	0.00144613
	KSB3 (Modulibacteria)	0.00162471	0.00228036	0	0.00562255	0.00307084	0.00260763
	Acetothermia	0.000601914	0	0	0.0870019	0.0143033	0.00289225
	Aminicenantes	0.00052004	0	0	0	0	0
	FBP	0.000501595	0	0	0	0.00183818	0.000707647
	Atribacteria	0.00026002	0.00167873	0	0.00358974	0.000964177	0
	Altiarchaeales	0.000200638	0	0	0	0	0
	Euryarchaeota	0	0	0	0.00409242	0.00266604	0.000589706
	FL0428B-PF49	0	0.000360628	0	0.0206225	0.00247931	0.0188287
	LCP-89	0	0	0	0.00946023	0.000413219	0
