# Supplementary material for: Bacterial Diversity Associated With the Rhizosphere and Endosphere of Two Halophytes: Glaux maritima and Salicornia europaea
Source: Front Microbiol. 2018 Nov 28;9:2878. doi: 10.3389/fmicb.2018.02878 (PMC6282094; doi:10.3389/fmicb.2018.02878)
Supplement: Supplementary file 4 [file Table_4.XLSX]

## Sheet: TableS4
	Table S4. Relative abundances (% of total good-quality sequences) of the most dominant families (top 50) in each sample. Cells representing different relative abundance values are colored in a heatmap-like fashion.
	Phylum	Class	Order	Family	Bl (GM)	Rh (GM)	Re (GM)	Bl (SE)	Rh (SE)	Re (SE)
	Bacteroidetes	Flavobacteriia	Flavobacteriales	Flavobacteriaceae	8.42	12.59	6.7	0.6	7.61	7.4
	Planctomycetes	Planctomycetacia	Planctomycetales	Planctomycetaceae	6.48	7.34	3.3	2.27	4.35	3.53
	Proteobacteria	Alphaproteobacteria	Rhodobacterales	Rhodobacteraceae	4.77	4.15	4.77	2.42	10.23	6.58
	Bacteroidetes	Sphingobacteriia	Sphingobacteriales	Saprospiraceae	4.36	3.08	0.28	0.19	1.04	0.65
	Proteobacteria	Alphaproteobacteria	Rhodospirillales	Rhodospirillaceae	2.98	2.72	1.83	1.15	0.66	3.8
	Proteobacteria	Gammaproteobacteria	Xanthomonadales	JTB255 marine benthic group	2.89	4.06	0.54	0.35	1.29	0.49
	Proteobacteria	Gammaproteobacteria	Vibrionales	Vibrionaceae	2.77	1.21	5.9	0.21	1.03	4.33
	Bacteroidetes	Cytophagia	Cytophagales	Flammeovirgaceae	2.03	1.42	9.2	2.18	1.14	1.33
	Proteobacteria	Deltaproteobacteria	Desulfuromonadales	Geobacteraceae	1.89	1.49	0.28	0.09	0.14	1.12
	Actinobacteria	Acidimicrobiia	Acidimicrobiales	OM1 clade	1.63	1.09	0.09	0.14	0.32	0.19
	Chloroflexi	Anaerolineae	Anaerolineales	Anaerolineaceae	1.49	1.05	0.18	1.83	1.52	1.72
	Proteobacteria	Alphaproteobacteria	Sphingomonadales	Erythrobacteraceae	1.19	1.31	0.21	0.22	1.06	1.06
	Proteobacteria	Alphaproteobacteria	Rhizobiales	Phyllobacteriaceae	1.16	1.33	2.67	1.18	1.34	3.11
	Acidobacteria	Holophagae	Subgroup 10	CA002	1.09	0.38	0.27	0.19	0.05	0.34
	Bacteroidetes	Cytophagia	Cytophagales	Cytophagaceae	1.06	1.35	0.69	0	0.01	0.03
	Proteobacteria	Deltaproteobacteria	Desulfobacterales	Desulfobulbaceae	1.03	1.5	0.96	2.61	4.92	4.59
	Proteobacteria	Gammaproteobacteria	Oceanospirillales	Oceanospirillaceae	1.01	0.34	3.52	0.16	0.62	0.83
	Proteobacteria	Deltaproteobacteria	Myxococcales	Sandaracinaceae	0.99	1.24	2.11	1.14	1.51	1.76
	Verrucomicrobia	Verrucomicrobiae	Verrucomicrobiales	Verrucomicrobiaceae	0.95	1.23	0.2	0.06	1.63	0.35
	Actinobacteria	Acidimicrobiia	Acidimicrobiales	Acidimicrobiaceae	0.86	1.08	1.06	0.16	1.11	0.69
	Proteobacteria	Deltaproteobacteria	Desulfuromonadales	Sva1033	0.86	0.73	0.03	0.06	0.39	0.18
	Proteobacteria	Deltaproteobacteria	Desulfuromonadales	Desulfuromonadaceae	0.8	0.73	1.43	1.04	0.22	0.52
	Cyanobacteria	Cyanobacteria	SubsectionIII	FamilyI	0.73	0.16	0	0.41	0.91	1.21
	Proteobacteria	Deltaproteobacteria	Myxococcales	Haliangiaceae	0.72	0.72	0.32	0.55	0.18	0.25
	Proteobacteria	Alphaproteobacteria	Rhizobiales	Hyphomicrobiaceae	0.67	0.72	1.37	0.43	0.44	1.79
	Proteobacteria	Gammaproteobacteria	Thiotrichales	Thiotrichaceae	0.64	0.42	0	1.62	0.44	0.81
	Proteobacteria	Deltaproteobacteria	Myxococcales	BIrii41	0.64	0.66	0.18	0.33	0.21	0.29
	Proteobacteria	Gammaproteobacteria	Cellvibrionales	Halieaceae	0.59	1.08	0.08	0.46	1.33	0.54
	Proteobacteria	Deltaproteobacteria	Desulfobacterales	Desulfobacteraceae	0.56	0.46	0.01	7.04	3.84	2.28
	Bacteroidetes	Flavobacteriia	Flavobacteriales	Cryomorphaceae	0.56	0.15	0.1	0.75	0.82	0.79
	Planctomycetes	Phycisphaerae	Phycisphaerales	Phycisphaeraceae	0.55	0.46	0.25	0.33	0.36	0.46
	Actinobacteria	Actinobacteria	Micromonosporales	Micromonosporaceae	0.46	0.83	22.27	0	0	0.01
	Proteobacteria	Alphaproteobacteria	Caulobacterales	Hyphomonadaceae	0.41	0.52	1.11	0.04	0.21	0.21
	Proteobacteria	Gammaproteobacteria	Chromatiales	Ectothiorhodospiraceae	0.38	0.22	0	2.08	0.27	0.4
	Chloroflexi	Caldilineae	Caldilineales	Caldilineaceae	0.33	0.49	0.09	0.11	0.93	0.48
	Proteobacteria	Gammaproteobacteria	Alteromonadales	Alteromonadaceae	0.3	0.15	2.17	0.14	0.73	0.84
	Chlamydiae	Chlamydiae	Chlamydiales	Simkaniaceae	0.26	0.89	0.07	0.62	0.32	0.54
	Proteobacteria	Alphaproteobacteria	Rhodospirillales	Rhodospirillales Incertae Sedis	0.24	0.43	0.05	0.16	1.5	0.99
	Verrucomicrobia	Opitutae	Puniceicoccales	Puniceicoccaceae	0.22	0.16	0.18	0.61	0.43	0.74
	Actinobacteria	Actinobacteria	Micrococcales	Demequinaceae	0.2	0.51	0.3	1.3	0.9	0.86
	Proteobacteria	Betaproteobacteria	Methylophilales	Methylophilaceae	0.19	0.39	2.07	0	0.01	0.04
	Proteobacteria	Gammaproteobacteria	Cellvibrionales	Cellvibrionaceae	0.18	0.15	1.61	0.08	0.04	0.58
	Proteobacteria	Epsilonproteobacteria	Campylobacterales	Helicobacteraceae	0.15	0.51	0.66	1.15	0.69	2.39
	Proteobacteria	Gammaproteobacteria	Xanthomonadales	Xanthomonadaceae	0.14	0.39	0.49	0.57	4.24	4.61
	Proteobacteria	Gammaproteobacteria	Chromatiales	Chromatiaceae	0.13	0.26	0.02	0.51	5.57	2.4
	Bacteroidetes	Bacteroidia	Bacteroidia Incertae Sedis	Draconibacteriaceae	0.1	0.21	0	1.6	0.83	1.75
	Proteobacteria	Alphaproteobacteria	Rhizobiales	Rhizobiaceae	0.08	0.17	3.33	0.14	0.38	1.11
	Bacteroidetes	Bacteroidia	Bacteroidales	Prolixibacteraceae	0.06	0.08	0	2.27	2.09	0.75
	Spirochaetae	Spirochaetes	Spirochaetales	Spirochaetaceae	0.06	0.1	0.01	2.37	0.68	1.05
	Fibrobacteres	Fibrobacteria	Fibrobacterales	possible family 01	0.02	0.06	0	2.96	0.07	0.1
