# Supplementary material for: Bacterial Diversity Associated With the Rhizosphere and Endosphere of Two Halophytes: Glaux maritima and Salicornia europaea
Source: Front Microbiol. 2018 Nov 28;9:2878. doi: 10.3389/fmicb.2018.02878 (PMC6282094; doi:10.3389/fmicb.2018.02878)
Supplement: Supplementary file 5 [file Table_5.XLSX]

## Sheet: TableS5
	Table S5. Relative abundances (% of total good-quality sequences) of the most dominant genera (top 50) in each sample. Cells representing different relative abundance values are colored in a heatmap-like fashion.
	Phylum	Class	Order	Family	Genus	Bl (GM)	Rh (GM)	Re (GM)	Bl (SE)	Rh (SE)	Re (SE)
	Acidobacteria	Blastocatellia	Blastocatellales	Blastocatellaceae (Subgroup 4)	Blastocatella	0.570212	1.00846	0.0646969	0	0.00414269	0.0011465
	Actinobacteria	Acidimicrobiia	Acidimicrobiales	Acidimicrobiaceae	Ilumatobacter	0.856631	1.08328	1.06472	0.157588	1.10835	0.686437
	Actinobacteria	Actinobacteria	Micrococcales	Demequinaceae	Demequina	0.195263	0.514367	0.300548	1.29584	0.895931	0.859445
	Actinobacteria	Actinobacteria	Micromonosporales	Micromonosporaceae	Actinoplanes	0.457777	0.81228	22.2731	0	0	0.0113639
	Bacteroidetes	Bacteroidia	Bacteroidales	Prolixibacteraceae	Prolixibacter	0.0308669	0.0545372	0	1.11355	1.91846	0.634846
	Bacteroidetes	Cytophagia	Cytophagales	Flammeovirgaceae	Marinoscillum	0.313652	0.116781	6.1635	0.0336864	0.00880181	0.0902006
	Bacteroidetes	Flavobacteriia	Flavobacteriales	Flavobacteriaceae	Aquibacter	1.50901	1.87115	2.03734	0.204938	0.733474	3.57973
	Bacteroidetes	Flavobacteriia	Flavobacteriales	Flavobacteriaceae	Flavobacterium	0.545613	1.01602	0.4575	0.00142172	0.0118505	0.105098
	Bacteroidetes	Flavobacteriia	Flavobacteriales	Flavobacteriaceae	Maribacter	0.710724	0.396619	0.718823	0.0485341	0.791242	0.359817
	Bacteroidetes	Flavobacteriia	Flavobacteriales	Flavobacteriaceae	Winogradskyella	0.495527	1.20659	0.101462	0.170607	2.23332	0.898633
	Bacteroidetes	Flavobacteriia	Flavobacteriales	Flavobacteriaceae	Zeaxanthinibacter	1.27445	3.74923	1.14206	0.0150931	0.171971	0.179697
	Cyanobacteria	Cyanobacteria	SubsectionIII	FamilyI	Coleofasciculus	0.0133761	0.0249696	0.00131395	0.172875	0.335685	0.998455
	Deferribacteres	Deferribacteres Incertae Sedis	Unknown Order	Unknown Family	Caldithrix	0.893323	0.762779	0.0823184	8.02233	0.431415	1.06521
	Ignavibacteriae	Ignavibacteria	Ignavibacteriales	Ignavibacteriaceae	Ignavibacterium	0.0859369	0.105315	0.000875964	1.54337	0.126955	0.244093
	Planctomycetes	Planctomycetacia	Planctomycetales	Planctomycetaceae	Blastopirellula	0.782331	0.977145	0.556313	0.0353725	0.328713	0.261061
	Planctomycetes	Planctomycetacia	Planctomycetales	Planctomycetaceae	Bythopirellula	0.324283	0.401363	0.498164	0.101251	0.128018	0.326448
	Planctomycetes	Planctomycetacia	Planctomycetales	Planctomycetaceae	Pir4 lineage	1.68059	1.46024	1.42263	0.648603	0.617387	0.492499
	Planctomycetes	Planctomycetacia	Planctomycetales	Planctomycetaceae	Planctomyces	1.33032	1.71012	0.478525	0.828241	1.50218	1.24849
	Planctomycetes	Planctomycetacia	Planctomycetales	Planctomycetaceae	Rhodopirellula	0.8543	1.01025	0.0647588	0.127121	0.77469	0.470756
	Proteobacteria	Alphaproteobacteria	Rhizobiales	Hyphomicrobiaceae	Devosia	0.316559	0.398525	0.641849	0.0705415	0.122252	0.375886
	Proteobacteria	Alphaproteobacteria	Rhizobiales	Rhizobiaceae	Rhizobium	0.0764084	0.167801	3.31435	0	0	0.255487
	Proteobacteria	Alphaproteobacteria	Rhodobacterales	Rhodobacteraceae	Labrenzia	0.409029	0.595025	3.07318	0.066535	0.107932	1.19275
	Proteobacteria	Alphaproteobacteria	Rhodobacterales	Rhodobacteraceae	Loktanella	0.376213	0.216657	0.193174	0.0281695	0.526828	0.168006
	Proteobacteria	Alphaproteobacteria	Rhodobacterales	Rhodobacteraceae	Roseovarius	0.133549	0.068404	0.0137291	0.0426398	0.967255	0.503021
	Proteobacteria	Alphaproteobacteria	Rhodospirillales	Rhodospirillaceae	Aestuariispira	0	0	0	0.0471352	0.0613037	1.52547
	Proteobacteria	Alphaproteobacteria	Rhodospirillales	Rhodospirillaceae	Defluviicoccus	1.26629	1.0475	0.115845	0.335758	0.270847	0.597863
	Proteobacteria	Alphaproteobacteria	Rhodospirillales	Rhodospirillaceae	Pelagibius	0.553516	0.634731	0.582943	0.0198156	0.0148922	0.173361
	Proteobacteria	Alphaproteobacteria	Rhodospirillales	Rhodospirillales Incertae Sedis	Candidatus Alysiosphaera	0.240007	0.427927	0.0483667	0.160733	1.50097	0.990817
	Proteobacteria	Alphaproteobacteria	Sneathiellales	Sneathiellaceae	Sneathiella	0.311172	0.97246	0.435506	0.0722656	0.215182	0.204921
	Proteobacteria	Betaproteobacteria	Methylophilales	Methylophilaceae	Methylotenera	0.19226	0.385827	2.07468	0	0.00855577	0.0366189
	Proteobacteria	Deltaproteobacteria	Desulfarculales	Desulfarculaceae	Desulfatiglans	0.0195733	0.0168352	0.00131395	0.488718	0.688866	0.341134
	Proteobacteria	Deltaproteobacteria	Desulfobacterales	Desulfobacteraceae	SEEP-SRB1	0.0391324	0.0166205	0	2.23851	0.126278	0.0437243
	Proteobacteria	Deltaproteobacteria	Desulfobacterales	Desulfobacteraceae	Sva0081 sediment group	0.302251	0.114273	0.00120804	3.35203	0.966804	0.670842
	Proteobacteria	Deltaproteobacteria	Desulfuromonadales	Desulfuromonadaceae	Pelobacter	0.315338	0.655227	1.41494	0.0306513	0	0.00114448
	Proteobacteria	Deltaproteobacteria	Desulfuromonadales	Geobacteraceae	Geopsychrobacter	1.02782	0.98648	0.209297	0.00321805	0.125356	1.08575
	Proteobacteria	Deltaproteobacteria	Myxococcales	Haliangiaceae	Haliangium	0.716028	0.715993	0.320678	0.552848	0.183696	0.252
	Proteobacteria	Epsilonproteobacteria	Campylobacterales	Helicobacteraceae	Sulfurimonas	0.143432	0.497461	0.655563	1.10414	0.671204	2.37441
	Proteobacteria	Gammaproteobacteria	Alteromonadales	Alteromonadaceae	Paraglaciecola	0.107586	0.107266	2.1663	0.00110546	0.00303027	0.051175
	Proteobacteria	Gammaproteobacteria	Cellvibrionales	Cellvibrionaceae	Simiduia	0.0618388	0.0355419	1.12704	0.0427376	0.0146535	0.224327
	Proteobacteria	Gammaproteobacteria	Cellvibrionales	Halieaceae	Halioglobus	0.397788	0.848237	0.066437	0.00439271	0.243689	0.09283
	Proteobacteria	Gammaproteobacteria	Cellvibrionales	Spongiibacteraceae	BD1-7 clade	0.210257	0.325556	0.524362	0.00576697	0.0208615	0.864006
	Proteobacteria	Gammaproteobacteria	Chromatiales	Chromatiaceae	Halochromatium	0.12391	0.25598	0.00855835	0.439517	5.10479	2.16125
	Proteobacteria	Gammaproteobacteria	Chromatiales	Ectothiorhodospiraceae	Thiogranum	0.266667	0.207038	0	0.900367	0.168006	0.123525
	Proteobacteria	Gammaproteobacteria	Oceanospirillales	Oceanospirillaceae	Marinomonas	0.425205	0.0902865	2.7241	0.0288943	0.49447	0.401176
	Proteobacteria	Gammaproteobacteria	Vibrionales	Vibrionaceae	Photobacterium	0.173841	0.693137	0.651968	0	0	0
	Proteobacteria	Gammaproteobacteria	Vibrionales	Vibrionaceae	Vibrio	2.58826	0.520382	5.2508	0.206616	1.01463	4.11172
	Proteobacteria	Gammaproteobacteria	Xanthomonadales	Xanthomonadaceae	Luteibacter	0.00355449	0.0368135	0.00336296	0.54597	4.14014	4.38186
	Proteobacteria	Proteobacteria Incertae Sedis	Unknown Order	Unknown Family	Candidatus Thiobios	0.0565381	0.0470524	0.0010067	2.58238	0.904666	0.938735
	Spirochaetae	Spirochaetes	Spirochaetales	Spirochaetaceae	Spirochaeta 2	0.053239	0.0532549	0.00238798	2.20862	0.628954	0.918811
	Verrucomicrobia	Verrucomicrobiae	Verrucomicrobiales	Verrucomicrobiaceae	Haloferula	0.377096	0.479525	0.105393	0.0139785	0.783014	0.119669
